# Supplementary material for: Integrative Inferences on Pattern Geometries of Grapes Grown under Water Stress and Their Resulting Wines
Source: PLoS One. 2016 Aug 10;11(8):e0160621. doi: 10.1371/journal.pone.0160621 (PMC4980011; doi:10.1371/journal.pone.0160621)
Supplement: S2 File — Four binary data sets are contained in the File S2, an Excel file, for the four phases of winemaking: Harvest field, Juice, Wine at bottling (Prewine) and bottled Wine. (XLSX) [file pone.0160621.s002.xlsx]

## Sheet: binary-field
Brix	pH	TA	Iland_ACY	A.H_ACY	A.H.Tannin	A.H.IRP	A.H.NTP	Pyrazines	Tartaric	Citric	Malic	Lactic	Acetic	Treatment	Replicate	year
1	1	0	0	0	0	0	1	1	0	1	1	0	0	CTL	1	2012
1	0	0	0	0	0	1	1	1	0	1	1	0	0	CTL	2	2012
1	1	0	1	0	0	1	1	1	0	1	1	0	0	CTL	3	2012
1	1	0	1	0	0	1	1	1	1	1	1	0	0	CTL	4	2012
1	1	0	1	1	1	1	1	1	1	1	1	1	0	RHP	1	2012
1	1	0	0	0	1	1	1	1	1	1	0	1	0	RHP	2	2012
1	1	0	0	1	1	1	1	1	0	1	0	1	0	RHP	3	2012
1	1	0	0	0	1	1	1	1	1	1	1	1	0	RHP	4	2012
1	1	0	1	0	1	1	1	1	1	1	0	1	0	LD	1	2012
1	1	0	0	0	1	1	1	1	1	1	0	1	0	LD	2	2012
1	1	0	0	0	1	1	1	1	1	0	0	0	0	LD	3	2012
1	1	0	1	1	1	1	1	1	1	0	0	0	0	LD	4	2012
1	1	0	0	0	1	1	1	1	1	1	1	0	0	ED-	1	2012
1	1	0	0	0	1	1	1	0	1	1	0	0	0	ED-	2	2012
1	1	0	1	0	1	1	1	1	1	1	0	0	0	ED-	3	2012
1	1	1	0	0	1	1	1	1	1	1	0	0	0	ED-	4	2012
1	1	1	1	1	1	1	1	1	1	1	1	0	0	ED	1	2012
1	1	1	0	0	1	1	1	1	1	1	1	0	0	ED	2	2012
1	1	0	0	0	1	1	1	1	1	1	1	0	0	ED	3	2012
1	1	1	0	0	0	1	1	1	1	1	1	0	0	ED	4	2012
1	1	0	0	0	1	1	1	1	0	1	1	0	1	ED+	1	2012
0	1	0	0	0	1	1	1	1	0	0	0	0	1	ED+	2	2012
1	1	0	0	0	0	0	1	1	0	1	1	0	1	ED+	3	2012
0	1	0	0	0	1	1	1	1	0	0	0	0	1	ED+	4	2012
0	1	1	0	0	0	0	0	0	0	1	1	0	1	CTL 9/12	1	2013
0	0	1	0	0	0	0	0	0	0	1	0	0	1	CTL	2	2013
0	0	1	1	1	0	0	1	0	0	1	0	0	1	CTL	3	2013
0	0	1	1	0	0	0	0	0	0	0	1	0	1	CTL	4	2013
0	1	1	1	1	1	0	0	0	0	1	1	0	1	RHP 9/12	1	2013
0	0	0	1	1	1	1	1	0	0	0	0	0	1	RHP	2	2013
1	0	0	1	1	0	0	1	0	0	0	0	0	1	RHP	3	2013
0	0	1	1	1	0	0	1	0	0	0	0	0	1	RHP	4	2013
0	1	1	1	0	0	0	0	0	0	0	1	0	1	LD 9/12	1	2013
1	0	1	1	1	0	0	0	0	0	0	1	0	1	LD	2	2013
1	0	0	1	1	0	0	1	0	0	1	0	0	1	LD	3	2013
0	1	1	1	1	0	0	0	0	0	0	1	0	1	LD	4	2013
1	1	1	1	0	0	0	0	0	0	0	1	0	1	ED- 9/12	1	2013
0	0	1	1	1	0	0	1	0	0	0	1	0	1	ED-	2	2013
0	1	0	1	1	1	0	1	0	0	0	0	0	1	ED-	3	2013
1	1	1	1	1	0	0	1	0	0	0	0	0	1	ED-	4	2013
1	1	1	1	1	0	0	0	0	1	0	0	0	0	ED 9/19	1	2013
0	1	1	1	0	0	0	0	0	1	0	0	0	1	ED	2	2013
0	1	1	1	0	0	0	0	0	1	0	0	0	0	ED	3	2013
0	1	1	1	1	1	0	0	0	1	0	0	0	1	ED	4	2013
0	1	1	0	0	0	0	0	0	1	1	1	0	1	ED+ 9/19	1	2013
0	0	1	0	0	0	0	1	0	1	0	0	0	0	ED+	2	2013
0	0	1	0	0	0	0	0	0	1	0	0	0	0	ED+	3	2013
0	0	1	0	0	0	0	0	0	1	0	0	0	0	ED+	4	2013

## Sheet: binary-juice
Brix	pH	malic	NOPA	Ammonia	YAN	treatment	rep	year
0	1	1	0	0	0	CTL	1	2012
0	1	1	0	0	0	CTL	2	2012
0	1	1	0	0	0	CTL	3	2012
1	1	1	0	0	0	RHP	1	2012
1	1	1	0	0	0	RHP	2	2012
1	1	1	0	0	0	RHP	3	2012
1	1	1	0	0	0	LD	1	2012
1	1	1	0	0	0	LD	2	2012
1	1	1	0	0	0	LD	3	2012
1	1	1	0	1	0	ED-	1	2012
1	1	1	0	1	0	ED-	2	2012
1	1	1	0	1	0	ED-	3	2012
0	1	1	0	0	0	ED	1	2012
1	1	1	0	0	0	ED	2	2012
0	1	1	0	0	0	ED	3	2012
0	1	1	0	0	0	ED+	1	2012
0	1	1	0	0	0	ED+	2	2012
0	1	0	0	0	0	ED+	3	2012
0	0	1	1	1	1	CTL	1	2013
0	0	0	1	1	1	CTL	2	2013
1	0	1	1	1	1	CTL	3	2013
1	0	0	1	0	1	RHP	1	2013
1	0	0	1	0	1	RHP	2	2013
1	0	0	1	0	1	RHP	3	2013
1	0	0	1	1	1	LD	1	2013
1	0	0	1	1	1	LD	2	2013
1	0	0	1	1	1	LD	3	2013
1	0	0	1	1	1	ED-	1	2013
1	0	0	1	1	1	ED-	2	2013
1	0	0	1	1	1	ED-	3	2013
0	0	0	1	1	1	ED	1	2013
0	0	0	1	1	1	ED	2	2013
0	0	0	1	1	1	ED	3	2013
0	0	0	1	1	1	ED+	1	2013
0	0	0	1	1	1	ED+	2	2013
0	0	0	1	1	1	ED+	3	2013

## Sheet: binary-prewine
residualsugar	pH	tartaric	malic	NOPA	acetic	treatment	rep	year
1	0	1	1	0	0	CTL	1	2012
1	0	1	1	0	0	CTL	2	2012
1	0	1	1	0	1	CTL	3	2012
1	1	1	1	1	0	RHP	1	2012
1	1	1	1	1	0	RHP	2	2012
1	0	1	1	1	0	RHP	3	2012
1	1	1	1	1	0	LD	1	2012
1	1	1	1	1	0	LD	2	2012
1	1	1	1	1	0	LD	3	2012
1	1	1	1	0	0	ED-	1	2012
1	1	1	1	1	0	ED-	2	2012
1	1	1	1	1	0	ED-	3	2012
1	1	1	1	0	0	ED	1	2012
1	1	1	1	0	0	ED	2	2012
1	1	1	1	1	1	ED	3	2012
1	1	1	1	1	0	ED+	1	2012
0	1	1	1	0	1	ED+	2	2012
1	1	1	1	1	0	ED+	3	2012
1	1	0	0	1	1	CTL	1	2013
1	1	0	0	1	0	CTL	2	2013
0	1	0	0	1	1	CTL	3	2013
1	0	1	0	1	1	RHP	1	2013
1	0	1	0	1	1	RHP	2	2013
1	0	1	0	1	1	RHP	3	2013
1	0	1	0	1	1	LD	1	2013
0	1	1	0	1	1	LD	2	2013
1	1	0	0	1	1	LD	3	2013
0	1	0	0	1	1	ED-	1	2013
0	1	0	0	1	1	ED-	2	2013
1	1	0	0	1	1	ED-	3	2013
0	1	0	0	0	0	ED	1	2013
0	1	0	0	1	1	ED	2	2013
0	1	0	0	0	1	ED	3	2013
0	1	0	0	1	1	ED+	1	2013
0	1	0	0	1	1	ED+	2	2013
0	1	0	0	1	0	ED+	3	2013

## Sheet: binary-wine
Alcohol	pH	TA	Tartaric	Malic	Lactic	Acetic	TSO2	FSO2	A520	A420	Intensity	Hue	treatment	rep	year
1	0	1	0	1	0	0	0	0	0	0	0	1	CTL	1	2012
0	0	1	0	1	0	0	0	0	1	1	1	1	CTL	2	2012
0	0	1	0	1	0	1	1	0	0	0	0	0	CTL	3	2012
1	1	0	1	1	0	0	0	0	1	1	1	1	RHP	1	2012
1	0	0	1	1	0	0	0	0	1	1	1	1	RHP	2	2012
1	0	0	1	1	0	0	0	0	1	1	1	1	RHP	3	2012
1	0	1	1	1	0	0	0	0	1	1	1	1	LD	1	2012
1	0	0	1	1	0	0	0	0	1	1	1	1	LD	2	2012
0	0	0	0	1	0	0	0	0	1	1	1	1	LD	3	2012
1	1	0	1	1	0	0	0	0	1	1	1	0	ED-	1	2012
1	1	0	1	1	0	0	0	0	1	1	1	0	ED-	2	2012
1	1	0	1	1	0	0	0	0	1	1	1	0	ED-	3	2012
1	1	0	0	1	0	0	0	0	1	1	1	1	ED	1	2012
1	1	0	0	1	0	0	0	0	1	1	1	1	ED	2	2012
0	1	0	0	1	0	0	0	0	1	1	1	1	ED	3	2012
0	0	1	1	1	0	0	0	0	1	1	1	1	ED+	1	2012
0	0	1	1	1	0	1	1	0	0	1	0	0	ED+	2	2012
0	0	0	1	1	0	0	0	0	1	1	1	1	ED+	3	2012
1	1	0	0	0	1	1	1	1	0	0	0	0	CTL	1	2013
1	1	0	0	0	1	0	1	1	0	0	0	0	CTL	2	2013
1	1	1	0	0	1	1	1	1	0	0	0	0	CTL	3	2013
1	0	1	1	0	0	1	1	1	0	0	0	1	RHP	1	2013
0	0	1	1	0	0	1	1	1	0	0	0	1	RHP	2	2013
1	0	1	1	0	1	1	1	1	1	0	0	1	RHP	3	2013
0	1	1	0	0	1	1	0	1	0	0	0	1	LD	1	2013
0	1	1	0	0	1	1	1	1	0	0	0	1	LD	2	2013
1	0	1	0	0	1	1	1	1	1	0	1	1	LD	3	2013
0	1	1	1	0	1	1	1	1	0	0	0	0	ED-	1	2013
0	1	1	0	0	1	1	1	1	0	0	0	1	ED-	2	2013
1	1	0	1	1	1	1	1	1	0	0	0	1	ED-	3	2013
1	1	0	1	1	1	0	1	1	0	0	0	0	ED	1	2013
0	1	0	0	1	1	1	1	1	0	0	0	0	ED	2	2013
0	1	0	1	1	1	1	1	1	0	0	0	0	ED	3	2013
0	1	1	1	0	1	1	1	1	0	0	0	0	ED+	1	2013
0	1	0	1	1	1	0	1	1	0	0	0	0	ED+	2	2013
0	1	0	0	0	1	0	1	1	0	0	0	0	ED+	3	2013
